# Supplementary material for: Immunotherapy efficacy predictive tool for lung adenocarcinoma based on neural network
Source: Front Immunol. 2023 Mar 28;14:1141408. doi: 10.3389/fimmu.2023.1141408 (PMC10086240; doi:10.3389/fimmu.2023.1141408)
Supplement: Supplement File 1 — The installation program of immunotherapy efficacy predictive tool. [file DataSheet_1.csv]

Age	Gender	Smoking	ECOG-PS	PDL1	Brain_metastasis	Liver_metastasis	Bones_metastasis	Adrenal_metastasis	T	N	M	Stage	Mutation	Therapy	Immunotherapy lines	BOR	PFS	PFS status	OS status	OS	group
Privacy policy not available	Privacy policy not available	Yes	1	1-49%	Yes	No	No	No	1	N2	1c	IV	KRAS	Immu + Chemo + Antiangio	Firstline	SD	12.83	0	0	28.53	>6 months
Privacy policy not available	Privacy policy not available	Yes	1	1-49%	No	No	No	No	1	N3	Unknown	III	Negative	Immu + Chemo	Firstline	PR	18.87	1	0	28.3	>6 months
Privacy policy not available	Privacy policy not available	Yes	1	<1%	No	No	No	No	4	N2	1a	IV	KRAS	Immu + Chemo + Antiangio	Subsequent lines	SD	5.43	1	1	5.43	¡Ü6 months
Privacy policy not available	Privacy policy not available	No	0	<1%	No	Yes	No	No	4	N0	1c	IV	Uncommon_mutation	Immu + Chemo + Antiangio	Subsequent lines	PR	10.93	1	0	22	>6 months
Privacy policy not available	Privacy policy not available	Yes	0	<1%	No	No	Yes	No	2b	N2	1c	IV	Negative	Immu	Subsequent lines	SD	6.4	1	1	15.73	>6 months
Privacy policy not available	Privacy policy not available	Yes	1	Unknown	No	No	Yes	No	2	N2	1b	IV	Negative	Immu + Antiangio	Subsequent lines	SD	14.67	1	0	28.8	>6 months
Privacy policy not available	Privacy policy not available	No	1	Unknown	No	No	Yes	No	1b	N1	1c	IV	EGFR	Immu	Subsequent lines	SD	4.9	1	1	7.97	¡Ü6 months
Privacy policy not available	Privacy policy not available	No	1	<1%	No	No	No	No	4	N3	1c	IV	KRAS	Immu + Chemo + Antiangio	Subsequent lines	SD	4.4	1	1	7.23	¡Ü6 months
Privacy policy not available	Privacy policy not available	Yes	1	<1%	No	No	Yes	No	2	N3	1a	IV	Negative	Immu + Chemo	Firstline	PR	1.43	0	0	Unknown	¡Ü6 months
Privacy policy not available	Privacy policy not available	Yes	1	<1%	No	No	Yes	Yes	4	Unknown	1a	IV	Negative	Immu + Chemo	Subsequent lines	PR	3.37	1	1	10	¡Ü6 months
Privacy policy not available	Privacy policy not available	No	1	<1%	No	No	No	No	4	N0	1a	IV	Negative	Immu	Subsequent lines	SD	4.1	1	0	30.03	¡Ü6 months
Privacy policy not available	Privacy policy not available	Yes	1	<1%	No	No	No	No	4	N2	1b	IV	Negative	Immu	Subsequent lines	PD	2	1	1	3.03	¡Ü6 months
Privacy policy not available	Privacy policy not available	No	1	1-49%	No	No	No	No	4	N2	1b	IV	Negative	Immu + Antiangio	Subsequent lines	SD	11.63	1	1	18.93	>6 months
Privacy policy not available	Privacy policy not available	No	1	1-49%	No	No	No	No	2	N3	Unknown	III	Negative	Immu + Chemo	Subsequent lines	SD	3.07	1	1	7.63	¡Ü6 months
Privacy policy not available	Privacy policy not available	No	0	<1%	No	No	No	No	4	N0	1c	IV	Negative	Immu	Subsequent lines	SD	3.6	1	1	9.53	¡Ü6 months
Privacy policy not available	Privacy policy not available	Yes	1	Unknown	No	No	No	No	2a	N3	0	III	Negative	Immu	Subsequent lines	PD	0.7	1	1	6.53	¡Ü6 months
Privacy policy not available	Privacy policy not available	No	1	<1%	No	No	Yes	No	2	N2	1c	IV	Negative	Immu	Subsequent lines	SD	5.97	1	1	14.9	¡Ü6 months
Privacy policy not available	Privacy policy not available	Yes	1	<1%	No	No	No	No	4	N2	1c	IV	Negative	Immu + Chemo + Antiangio	Subsequent lines	SD	2.3	1	1	17.93	¡Ü6 months
Privacy policy not available	Privacy policy not available	Yes	1	<1%	No	No	No	No	4	N3	0	III	Negative	Immu	Subsequent lines	PR	5.3	1	1	15.53	¡Ü6 months
Privacy policy not available	Privacy policy not available	No	1	¡Ý50%	No	No	No	No	3	N2	0	III	Negative	Immu	Subsequent lines	PR	22.5	1	0	37	>6 months
Privacy policy not available	Privacy policy not available	No	1	<1%	No	Yes	No	No	3	N2	1c	IV	Negative	Immu	Subsequent lines	PD	1.8	1	1	22.67	¡Ü6 months
Privacy policy not available	Privacy policy not available	No	1	¡Ý50%	No	No	No	No	3	N0	1a	IV	Negative	Immu	Subsequent lines	PR	6.07	1	0	36	>6 months
Privacy policy not available	Privacy policy not available	Yes	2	¡Ý50%	No	No	No	No	1c	N3	1c	IV	KRAS	Immu	Firstline	PR	11.9	0	0	Unknown	>6 months
Privacy policy not available	Privacy policy not available	No	1	Unknown	No	No	No	No	4	N3	1c	IV	Negative	Immu	Subsequent lines	PD	4.03	1	1	23.77	¡Ü6 months
Privacy policy not available	Privacy policy not available	Yes	1	¡Ý50%	Yes	No	No	No	4	N3	1c	IV	Negative	Immu	Subsequent lines	PR	5.3	1	1	5.3	¡Ü6 months
Privacy policy not available	Privacy policy not available	Yes	1	1-49%	Yes	No	Yes	Yes	2a	N3	1c	IV	Uncommon_mutation	Immu	Subsequent lines	SD	4.46	1	1	4.46	¡Ü6 months
Privacy policy not available	Privacy policy not available	Yes	1	<1%	No	Yes	No	No	4	N3	1b	IV	Negative	Immu + Chemo	Firstline	SD	7.03	1	1	19.57	>6 months
Privacy policy not available	Privacy policy not available	No	1	Unknown	No	No	Yes	No	4	N2	1b	IV	KRAS	Immu + Antiangio	Subsequent lines	SD	4.46	1	1	4.46	¡Ü6 months
Privacy policy not available	Privacy policy not available	No	1	1-49%	No	No	Yes	Yes	4	N3	1c	IV	Unknown	Immu + Chemo	Subsequent lines	SD	3.03	1	1	10.77	¡Ü6 months
Privacy policy not available	Privacy policy not available	Yes	1	¡Ý50%	No	No	No	No	2b	N3	0	III	KRAS	Immu	Firstline	PR	31.3	0	0	32.27	>6 months
Privacy policy not available	Privacy policy not available	Yes	1	1-49%	No	No	No	No	2	N3	0	III	Unknown	Immu + Chemo	Firstline	PR	2.33	0	0	30.63	¡Ü6 months
Privacy policy not available	Privacy policy not available	No	1	<1%	Yes	No	No	No	4	N1	1c	IV	Negative	Immu + Chemo + Antiangio	Subsequent lines	SD	3.36	1	1	3.36	¡Ü6 months
Privacy policy not available	Privacy policy not available	No	1	¡Ý50%	Yes	No	No	No	4	N2	1a	IV	KRAS	Immu + Chemo	Subsequent lines	PR	25.13	0	0	25.3	>6 months
Privacy policy not available	Privacy policy not available	Yes	1	<1%	No	No	No	No	4	N3	1c	IV	EGFR	Immu + Chemo	Subsequent lines	SD	3.6	1	1	8.9	¡Ü6 months
Privacy policy not available	Privacy policy not available	Yes	0	<1%	No	No	No	No	4	N2	1a	IV	Uncommon_mutation	Immu + Chemo	Firstline	PR	26.07	0	0	36.9	>6 months
Privacy policy not available	Privacy policy not available	Yes	1	¡Ý50%	No	No	Yes	No	2	N0	1c	IV	EGFR	Immu + Chemo	Subsequent lines	SD	11.2	1	0	Unknown	>6 months
Privacy policy not available	Privacy policy not available	No	1	Unknown	No	No	No	No	3	N2	1a	IV	EGFR	Immu + Chemo + Antiangio	Subsequent lines	PR	7.33	1	0	20.47	>6 months
Privacy policy not available	Privacy policy not available	Yes	0	<1%	No	No	No	No	1b	N3	0	III	Negative	Immu + Chemo	Firstline	PR	1.9	1	0	11.13	¡Ü6 months
Privacy policy not available	Privacy policy not available	No	1	¡Ý50%	Yes	No	Yes	No	4	N3	1c	IV	EGFR	Immu + Antiangio	Subsequent lines	PD	0.7	1	0	Unknown	¡Ü6 months
Privacy policy not available	Privacy policy not available	Yes	1	<1%	Yes	Yes	No	No	4	N2	1c	IV	EGFR	Immu + Antiangio	Subsequent lines	PD	0.93	1	0	Unknown	¡Ü6 months
Privacy policy not available	Privacy policy not available	Yes	0	¡Ý50%	No	No	Yes	No	1c	N2	1c	IV	KRAS	Immu + Chemo + Antiangio	Firstline	SD	2.5	1	1	4.3	¡Ü6 months
Privacy policy not available	Privacy policy not available	Yes	1	<1%	Yes	No	No	No	3	N0	1b	IV	KRAS	Immu + Chemo	Firstline	SD	3.1	0	0	9.27	¡Ü6 months
Privacy policy not available	Privacy policy not available	No	1	<1%	No	No	No	No	1b	N0	1a	IV	KRAS	Immu + Chemo	Subsequent lines	SD	5.1	1	0	9.17	¡Ü6 months
Privacy policy not available	Privacy policy not available	No	0	1-49%	No	No	No	No	4	N2	1a	IV	Negative	Immu + Chemo	Firstline	PR	2.7	0	0	9.13	¡Ü6 months
Privacy policy not available	Privacy policy not available	Yes	1	¡Ý50%	No	No	No	Yes	2a	N1	1	IV	Negative	Immu + Chemo	Firstline	PR	17.83	0	0	21.83	>6 months
Privacy policy not available	Privacy policy not available	Yes	1	¡Ý50%	No	No	No	No	2a	N3	1a	IV	KRAS	Immu	Firstline	SD	2.9	1	1	12.5	¡Ü6 months
Privacy policy not available	Privacy policy not available	No	1	<1%	No	No	Yes	No	1c	N1	1c	IV	KRAS	Immu + Chemo	Firstline	PR	16.47	0	0	15.9	>6 months
Privacy policy not available	Privacy policy not available	Yes	1	¡Ý50%	No	No	No	No	4	N0	Unknown	IV	Other	Immu	Firstline	PR	9.8	1	0	10.4	>6 months
Privacy policy not available	Privacy policy not available	Yes	1	1-49%	No	No	No	No	1	N2	1a	IV	Unknown	Immu + Chemo	Firstline	SD	10	1	1	13.87	>6 months
Privacy policy not available	Privacy policy not available	Yes	1	1-49%	No	No	Yes	No	1c	N0	1c	IV	KRAS	Immu + Chemo	Firstline	PR	12.43	1	0	13.87	>6 months
Privacy policy not available	Privacy policy not available	Yes	1	<1%	No	No	No	Yes	4	N2	1a	IV	EGFR	Immu + Chemo + Antiangio	Subsequent lines	PD	1.37	1	1	3.53	¡Ü6 months
Privacy policy not available	Privacy policy not available	Yes	2	¡Ý50%	No	No	No	Yes	4	N3	1c	IV	Uncommon_mutation	Immu + Antiangio	Subsequent lines	PR	2.83	1	1	2.83	¡Ü6 months
Privacy policy not available	Privacy policy not available	No	0	1-49%	No	No	No	No	4	N0	1a	IV	Uncommon_mutation	Immu + Chemo	Firstline	PR	8.5	0	0	8.57	>6 months
Privacy policy not available	Privacy policy not available	No	1	¡Ý50%	No	No	No	No	4	Unknown	1a	IV	Uncommon_mutation	Immu	Firstline	SD	4	1	0	8.73	¡Ü6 months
Privacy policy not available	Privacy policy not available	Yes	1	¡Ý50%	No	Yes	Yes	Yes	4	N3	1c	IV	Negative	Immu	Firstline	PR	7.9	0	0	8.3	>6 months
Privacy policy not available	Privacy policy not available	Yes	1	<1%	No	No	No	No	1b	N0	1a	IV	EGFR	Immu + Chemo	Subsequent lines	SD	7.1	1	0	8.03	>6 months
Privacy policy not available	Privacy policy not available	Yes	1	1-49%	No	No	Yes	No	2	N2	1c	IV	Negative	Immu + Chemo	Firstline	SD	5.33	1	1	6.47	¡Ü6 months
Privacy policy not available	Privacy policy not available	Yes	1	¡Ý50%	No	No	No	Yes	4	N3	1c	IV	KRAS	Immu	Firstline	PR	6	0	0	7.8	¡Ü6 months
Privacy policy not available	Privacy policy not available	No	1	¡Ý50%	Yes	No	No	No	4	N3	1c	IV	EGFR	Immu	Subsequent lines	PD	1.37	1	0	Unknown	¡Ü6 months
Privacy policy not available	Privacy policy not available	Yes	1	<1%	No	Yes	Yes	Yes	1	N3	1b	IV	Negative	Immu + Antiangio	Subsequent lines	PD	4.07	1	1	8.67	¡Ü6 months
Privacy policy not available	Privacy policy not available	No	2	1-49%	Yes	No	No	No	2b	N3	1c	IV	Other	Immu + Chemo	Subsequent lines	PR	7.3	1	1	7.3	>6 months
Privacy policy not available	Privacy policy not available	Yes	1	1-49%	Yes	Yes	No	No	4	N3	1c	IV	EGFR	Immu + Chemo + Antiangio	Subsequent lines	SD	5.03	1	1	7.67	¡Ü6 months
Privacy policy not available	Privacy policy not available	No	1	¡Ý50%	No	No	Yes	No	4	N2	1c	IV	KRAS	Immu	Firstline	PD	2.7	1	0	7.57	¡Ü6 months
Privacy policy not available	Privacy policy not available	Yes	1	¡Ý50%	Yes	No	No	No	4	N3	1b	IV	Negative	Immu + Antiangio	Firstline	SD	3.73	1	1	8.83	¡Ü6 months
Privacy policy not available	Privacy policy not available	No	1	¡Ý50%	No	Yes	Yes	No	4	N3	1c	IV	KRAS	Immu + Chemo	Subsequent lines	SD	1.67	1	1	5.8	¡Ü6 months
Privacy policy not available	Privacy policy not available	Yes	1	1-49%	No	No	No	No	4	N1	1a	IV	KRAS	Immu + Antiangio	Firstline	PR	9.33	0	0	9.73	>6 months
Privacy policy not available	Privacy policy not available	No	0	1-49%	No	No	No	No	2	N3	0	III	KRAS	Immu + Chemo	Firstline	PR	9.13	1	0	17.13	>6 months
Privacy policy not available	Privacy policy not available	Yes	1	1-49%	No	No	Yes	No	3	N3	1c	IV	Negative	Immu + Chemo	Subsequent lines	PR	5.83	1	1	22.03	¡Ü6 months
Privacy policy not available	Privacy policy not available	Yes	2	Unknown	No	No	No	No	1	N1	1a	IV	KRAS	Immu + Chemo + Antiangio	Firstline	SD	1.53	0	0	12.67	¡Ü6 months
Privacy policy not available	Privacy policy not available	Yes	0	Unknown	No	No	No	No	2b	N3	0	III	KRAS	Immu + Chemo	Subsequent lines	PR	12.3	0	0	12.27	>6 months
Privacy policy not available	Privacy policy not available	Yes	1	1-49%	No	No	No	No	4	N0	1a	IV	KRAS	Immu + Chemo	Firstline	SD	20.9	1	1	36	>6 months
Privacy policy not available	Privacy policy not available	Yes	1	1-49%	Yes	No	No	No	4	N3	1c	IV	KRAS	Immu + Antiangio	Subsequent lines	SD	16.73	0	0	16.4	>6 months
Privacy policy not available	Privacy policy not available	No	1	Unknown	Yes	No	No	Yes	4	N3	1b	IV	Uncommon_mutation	Immu + Antiangio	Subsequent lines	SD	3.97	1	1	7.2	¡Ü6 months
Privacy policy not available	Privacy policy not available	No	1	<1%	No	No	No	No	4	N3	1a	IV	EGFR	Immu + Chemo + Antiangio	Subsequent lines	PD	1.5	1	0	19.57	¡Ü6 months
Privacy policy not available	Privacy policy not available	Yes	1	<1%	No	No	No	No	4	N2	1a	IV	EGFR	Immu + Chemo + Antiangio	Subsequent lines	SD	7.63	1	0	19.57	>6 months
Privacy policy not available	Privacy policy not available	No	1	<1%	No	No	No	No	2a	N1	1a	IV	KRAS	Immu + Chemo	Firstline	PD	5.7	1	1	21.33	¡Ü6 months
Privacy policy not available	Privacy policy not available	Yes	1	Unknown	Yes	No	No	No	4	N0	1b	IV	Uncommon_mutation	Immu + Chemo + Antiangio	Firstline	PR	19.33	0	0	19.47	>6 months
Privacy policy not available	Privacy policy not available	No	0	<1%	Yes	No	Yes	No	4	N2	1b	IV	Other	Immu + Chemo	Subsequent lines	SD	8	1	0	18.1	>6 months
Privacy policy not available	Privacy policy not available	No	0	<1%	No	No	No	No	4	N0	1a	IV	Other	Immu + Chemo	Subsequent lines	PR	8.1	1	0	17.57	>6 months
Privacy policy not available	Privacy policy not available	Yes	2	1-49%	No	No	Yes	No	4	N2	1c	IV	KRAS	Immu + Chemo + Antiangio	Firstline	SD	9.6	1	0	14.33	>6 months
Privacy policy not available	Privacy policy not available	Yes	1	1-49%	No	No	No	No	4	N3	0	IV	Other	Immu + Chemo	Firstline	PR	3.43	0	0	7.2	¡Ü6 months
Privacy policy not available	Privacy policy not available	No	1	¡Ý50%	No	No	No	No	2b	N2	1a	IV	EGFR	Immu + Chemo	Subsequent lines	PR	1.37	0	0	7.27	¡Ü6 months
Privacy policy not available	Privacy policy not available	Yes	1	<1%	No	No	No	No	4	N0	1a	IV	Negative	Immu + Chemo	Firstline	SD	0.73	0	0	7.17	¡Ü6 months
Privacy policy not available	Privacy policy not available	Yes	1	¡Ý50%	No	No	Yes	No	4	N3	1c	IV	Negative	Immu	Firstline	SD	11.66	1	1	11.66	>6 months
Privacy policy not available	Privacy policy not available	No	1	1-49%	Yes	No	No	No	4	N2	1c	IV	EGFR	Immu + Chemo + Antiangio	Subsequent lines	SD	3.27	1	1	8	¡Ü6 months
Privacy policy not available	Privacy policy not available	Yes	0	Unknown	No	Yes	Yes	No	1a	N0	1b	IV	Negative	Immu	Subsequent lines	SD	6.97	1	1	7.37	>6 months
Privacy policy not available	Privacy policy not available	No	0	1-49%	No	No	No	No	4	N3	1c	IV	EGFR	Immu	Subsequent lines	SD	3.83	1	1	Unknown	¡Ü6 months
Privacy policy not available	Privacy policy not available	Yes	1	<1%	No	No	No	Yes	2	N2	1	IV	Uncommon_mutation	Immu + Chemo	Subsequent lines	SD	3.53	1	0	Unknown	¡Ü6 months
Privacy policy not available	Privacy policy not available	Yes	0	1-49%	No	No	No	No	Unknown	Unknown	Unknown	I	EGFR	Immu + Chemo	Subsequent lines	PD	0.73	1	0	Unknown	¡Ü6 months
Privacy policy not available	Privacy policy not available	No	0	Unknown	No	No	No	No	2a	N1	1a	IV	EGFR	Immu	Firstline	SD	6.2	1	1	34.9	>6 months
Privacy policy not available	Privacy policy not available	No	1	1-49%	No	No	Yes	Yes	1c	N3	1c	IV	KRAS	Immu + Chemo	Firstline	PR	3.56	0	0	Unknown	¡Ü6 months
Privacy policy not available	Privacy policy not available	Yes	0	¡Ý50%	No	No	No	Yes	1	N3	1b	IV	KRAS	Immu + Chemo	Firstline	PR	4.77	0	0	Unknown	¡Ü6 months
Privacy policy not available	Privacy policy not available	Yes	1	1-49%	Yes	No	Yes	No	3	N2	1b	IV	Negative	Immu	Subsequent lines	PD	0.6	1	0	Unknown	¡Ü6 months
Privacy policy not available	Privacy policy not available	Yes	2	1-49%	No	Yes	Yes	Yes	Unknown	N2	1c	IV	Negative	Immu + Chemo	Subsequent lines	SD	3.4	1	0	Unknown	¡Ü6 months
Privacy policy not available	Privacy policy not available	Yes	1	Unknown	Yes	Yes	Yes	Yes	4	N3	1	IV	Negative	Immu	Subsequent lines	PD	1.2	1	1	1.87	¡Ü6 months
Privacy policy not available	Privacy policy not available	Yes	1	Unknown	No	No	No	Yes	3	N2	1	III	Negative	Immu	Subsequent lines	PD	1.23	1	1	5.1	¡Ü6 months
Privacy policy not available	Privacy policy not available	Yes	2	¡Ý50%	Yes	No	Yes	No	3	N0	1c	IV	EGFR	Immu + Antiangio	Subsequent lines	PR	10.9	1	0	Unknown	>6 months
Privacy policy not available	Privacy policy not available	Yes	1	Unknown	No	No	No	No	1a	N0	1a	IV	Negative	Immu	Subsequent lines	SD	5.47	1	1	5.47	¡Ü6 months
Privacy policy not available	Privacy policy not available	No	1	¡Ý50%	Yes	Yes	No	No	4	N3	1	IV	EGFR	Immu + Chemo + Antiangio	Subsequent lines	PD	1.33	1	1	5.07	¡Ü6 months
Privacy policy not available	Privacy policy not available	No	1	Unknown	No	Yes	Yes	No	3	N0	1	IV	Unknown	Immu	Subsequent lines	SD	3.97	1	1	6.37	¡Ü6 months
Privacy policy not available	Privacy policy not available	Yes	0	Unknown	No	No	No	No	4	N3	1a	IV	Negative	Immu	Subsequent lines	PD	1.17	1	1	18.6	¡Ü6 months
Privacy policy not available	Privacy policy not available	Yes	0	Unknown	No	No	No	No	2	N2	1a	IV	Negative	Immu	Firstline	SD	3.13	1	0	Unknown	¡Ü6 months
Privacy policy not available	Privacy policy not available	No	1	1-49%	Yes	No	Yes	No	4	N0	1c	IV	EGFR	Immu + Chemo + Antiangio	Subsequent lines	PD	0.5	1	0	Unknown	¡Ü6 months
Privacy policy not available	Privacy policy not available	No	1	<1%	Yes	No	No	No	4	N3	1	IV	Uncommon_mutation	Immu + Chemo + Antiangio	Subsequent lines	PR	6.7	1	0	Unknown	>6 months
Privacy policy not available	Privacy policy not available	No	1	Unknown	Yes	No	No	No	2	N3	1b	IV	Negative	Immu + Antiangio	Subsequent lines	SD	15.37	1	1	15.37	>6 months
Privacy policy not available	Privacy policy not available	No	2	Unknown	Yes	No	No	No	2	N3	1b	IV	EGFR	Immu + Chemo	Subsequent lines	SD	2.93	1	1	2.93	¡Ü6 months
Privacy policy not available	Privacy policy not available	No	1	¡Ý50%	No	No	No	No	4	N3	1a	IV	KRAS	Immu + Chemo + Antiangio	Subsequent lines	PR	7.2	1	0	26.83	>6 months
Privacy policy not available	Privacy policy not available	Yes	2	¡Ý50%	No	Yes	Yes	Yes	4	N2	1c	IV	Negative	Immu	Subsequent lines	SD	8.13	1	1	8.13	>6 months
Privacy policy not available	Privacy policy not available	Yes	1	<1%	No	No	No	No	4	N2	1b	IV	KRAS	Immu + Chemo	Firstline	SD	3.63	1	1	29.77	¡Ü6 months
Privacy policy not available	Privacy policy not available	Yes	1	¡Ý50%	No	No	Yes	Yes	3	N2	1c	IV	KRAS	Immu + Chemo	Firstline	SD	1.4	1	1	1.4	¡Ü6 months
Privacy policy not available	Privacy policy not available	Yes	1	Unknown	Yes	No	No	Yes	2	N2	1a	IV	Negative	Immu	Subsequent lines	PD	2.3	1	0	Unknown	¡Ü6 months
Privacy policy not available	Privacy policy not available	Yes	1	<1%	No	No	No	No	3	N3	1	IV	Negative	Immu	Subsequent lines	SD	5.76	1	1	18.77	¡Ü6 months
Privacy policy not available	Privacy policy not available	Yes	1	<1%	No	No	Yes	No	2	N0	1c	IV	KRAS	Immu	Subsequent lines	SD	8.3	1	1	12.83	>6 months
Privacy policy not available	Privacy policy not available	No	1	Unknown	No	No	No	No	4	N2	1a	IV	Negative	Immu + Chemo + Antiangio	Subsequent lines	PD	1.56	1	1	30.93	¡Ü6 months
Privacy policy not available	Privacy policy not available	No	1	Unknown	No	No	No	No	4	N2	0	III	Negative	Immu	Subsequent lines	PR	19.1	0	0	40.27	>6 months
Privacy policy not available	Privacy policy not available	Yes	1	¡Ý50%	No	No	No	Yes	4	N3	1	IV	Negative	Immu + Chemo	Subsequent lines	SD	16.6	1	0	30.97	>6 months
Privacy policy not available	Privacy policy not available	Yes	1	1-49%	No	No	No	No	1c	N2	1a	IV	KRAS	Immu + Chemo	Firstline	PR	10.37	1	0	Unknown	>6 months
Privacy policy not available	Privacy policy not available	Yes	0	¡Ý50%	No	No	Yes	No	3	N2	1c	IV	Negative	Immu + Chemo	Firstline	PR	11.23	1	1	39.63	>6 months
Privacy policy not available	Privacy policy not available	Yes	1	¡Ý50%	Yes	No	No	No	4	Unknown	1b	III	EGFR	Immu + Antiangio	Subsequent lines	PR	9.7	1	1	20.83	>6 months
Privacy policy not available	Privacy policy not available	Yes	1	<1%	No	Yes	No	No	4	N3	1a	IV	Unknown	Immu + Antiangio	Subsequent lines	PD	1.9	1	1	4.07	¡Ü6 months
Privacy policy not available	Privacy policy not available	No	1	1-49%	No	No	No	No	2b	N2	1a	IV	Uncommon_mutation	Immu + Chemo	Firstline	SD	4.8	0	0	Unknown	¡Ü6 months
Privacy policy not available	Privacy policy not available	No	1	¡Ý50%	Yes	No	No	Yes	2	N2	1c	IV	Negative	Immu + Chemo	Firstline	SD	2.77	1	0	31.63	¡Ü6 months
Privacy policy not available	Privacy policy not available	Yes	1	1-49%	No	No	No	Yes	4	N0	1b	IV	Negative	Immu + Chemo	Subsequent lines	PD	1.6	1	1	17.43	¡Ü6 months
Privacy policy not available	Privacy policy not available	Yes	1	<1%	No	No	Yes	No	4	N2	1a	IV	KRAS	Immu + Chemo	Subsequent lines	PD	0.86	1	0	Unknown	¡Ü6 months
Privacy policy not available	Privacy policy not available	No	1	¡Ý50%	No	No	No	No	1c	N2	1a	IV	EGFR	Immu	Subsequent lines	PR	5.3	1	0	25.7	¡Ü6 months
Privacy policy not available	Privacy policy not available	No	1	¡Ý50%	No	No	Yes	Yes	4	N2	1c	IV	EGFR	Immu + Chemo	Subsequent lines	SD	4.4	1	1	12.2	¡Ü6 months
Privacy policy not available	Privacy policy not available	Yes	1	¡Ý50%	No	Yes	Yes	No	4	N3	1c	IV	EGFR	Immu + Chemo	Subsequent lines	PD	0.4	1	1	3.37	¡Ü6 months
Privacy policy not available	Privacy policy not available	Yes	1	Unknown	No	No	No	No	1b	N3	1a	IV	Negative	Immu + Chemo	Firstline	PD	1.3	1	1	5.43	¡Ü6 months
Privacy policy not available	Privacy policy not available	Yes	1	<1%	Yes	No	Yes	No	4	N2	1c	IV	Negative	Immu + Chemo	Firstline	PR	5.8	1	1	11.63	¡Ü6 months
Privacy policy not available	Privacy policy not available	Yes	1	¡Ý50%	No	No	No	No	4	N2	0	III	Negative	Immu + Chemo	Firstline	PR	23.4	1	1	Unknown	>6 months
Privacy policy not available	Privacy policy not available	No	1	Unknown	No	No	No	No	4	N2	1a	IV	Negative	Immu + Chemo	Firstline	PD	1.7	1	1	23.43	¡Ü6 months
Privacy policy not available	Privacy policy not available	Yes	0	<1%	No	No	Yes	No	2	N2	1b	IV	Negative	Immu + Chemo	Firstline	PR	4.83	1	1	9.57	¡Ü6 months
Privacy policy not available	Privacy policy not available	No	1	Unknown	No	No	No	No	2	N2	1a	IV	Unknown	Immu	Subsequent lines	PD	3.47	1	1	7.93	¡Ü6 months
Privacy policy not available	Privacy policy not available	No	1	¡Ý50%	No	No	No	No	4	N2	0	III	Negative	Immu + Chemo	Firstline	PR	13.87	1	1	13.87	>6 months
Privacy policy not available	Privacy policy not available	Yes	1	¡Ý50%	No	No	No	No	2a	N2	0	III	Unknown	Immu + Chemo	Subsequent lines	PR	2.23	0	0	20.37	¡Ü6 months
Privacy policy not available	Privacy policy not available	Yes	1	Unknown	No	No	No	No	3	N2	0	III	Uncommon_mutation	Immu + Chemo	Firstline	SD	9.37	1	1	9.37	>6 months
Privacy policy not available	Privacy policy not available	Yes	1	<1%	No	No	No	No	4	N3	0	III	Negative	Immu + Chemo	Firstline	PR	6	0	0	Unknown	¡Ü6 months
Privacy policy not available	Privacy policy not available	No	1	1-49%	No	No	No	No	3	N3	1c	IV	EGFR	Immu + Chemo	Firstline	SD	6.1	0	0	Unknown	>6 months
Privacy policy not available	Privacy policy not available	Yes	1	¡Ý50%	No	No	Yes	No	4	N2	1b	IV	Other	Immu + Chemo	Firstline	PR	10.23	1	1	10.23	>6 months
Privacy policy not available	Privacy policy not available	No	1	Unknown	No	No	No	No	2b	N2	0	III	Unknown	Immu + Chemo	Firstline	SD	11.2	0	0	13.33	>6 months
Privacy policy not available	Privacy policy not available	No	1	Unknown	No	No	Yes	No	2a	N2	1c	IV	KRAS	Immu + Antiangio	Subsequent lines	SD	4	1	1	4	¡Ü6 months
Privacy policy not available	Privacy policy not available	No	1	<1%	No	No	No	No	4	N3	1c	IV	EGFR	Immu + Antiangio	Subsequent lines	SD	1.8	1	1	1.8	¡Ü6 months
Privacy policy not available	Privacy policy not available	No	2	Unknown	No	Yes	Yes	Yes	2	N1	1c	IV	EGFR	Immu + Antiangio	Subsequent lines	PR	6.5	0	0	8.57	>6 months
Privacy policy not available	Privacy policy not available	Yes	1	¡Ý50%	No	No	No	No	4	N3	1c	IV	KRAS	Immu + Chemo	Firstline	PR	38	0	0	38.3	>6 months
Privacy policy not available	Privacy policy not available	No	1	1-49%	No	No	No	No	3	N1	1a	Unknown	KRAS	Immu	Subsequent lines	PR	26.5	0	0	27	>6 months
Privacy policy not available	Privacy policy not available	No	1	1-49%	No	No	No	Yes	4	N2	1b	IV	KRAS	Immu + Chemo	Firstline	PR	28.2	0	0	28.13	>6 months
Privacy policy not available	Privacy policy not available	No	2	<1%	No	No	No	No	3	N2	0	III	Unknown	Immu + Chemo + Antiangio	Firstline	SD	6.63	0	0	12.87	>6 months
Privacy policy not available	Privacy policy not available	Yes	1	1-49%	No	No	Yes	No	2b	N3	1c	IV	EGFR	Immu + Chemo	Subsequent lines	SD	9	0	0	9.6	>6 months
Privacy policy not available	Privacy policy not available	Yes	0	<1%	No	No	No	No	2b	N0	0	III	EGFR	Immu + Chemo + Antiangio	Firstline	PR	4.53	0	0	8.53	¡Ü6 months
Privacy policy not available	Privacy policy not available	No	1	<1%	No	No	No	No	2	N0	1a	IV	Negative	Immu + Chemo	Firstline	SD	5.83	0	0	7.57	¡Ü6 months
Privacy policy not available	Privacy policy not available	Yes	1	<1%	No	No	No	No	2b	Unknown	1b	IV	KRAS	Immu + Chemo	Firstline	SD	1.4	0	0	9.83	¡Ü6 months
Privacy policy not available	Privacy policy not available	No	1	1-49%	No	No	No	No	2	N2	0	III	EGFR	Immu + Chemo	Firstline	PR	1.37	0	0	10.07	¡Ü6 months
Privacy policy not available	Privacy policy not available	No	1	¡Ý50%	No	No	Yes	No	2a	Unknown	1b	IV	KRAS	Immu + Chemo + Antiangio	Firstline	PR	5.5	0	0	7.8	¡Ü6 months
Privacy policy not available	Privacy policy not available	Yes	1	Unknown	No	No	Unknown	Unknown	Unknown	Unknown	Unknown	IV	Unknown	Immu + Chemo + Antiangio	Subsequent lines	SD	14.83	0	0	16.27	>6 months
Privacy policy not available	Privacy policy not available	Yes	0	Unknown	No	No	No	No	2a	N2	0	III	Negative	Immu + Chemo	Firstline	PR	14.77	0	0	14.5	>6 months
Privacy policy not available	Privacy policy not available	Yes	1	1-49%	No	No	No	No	Unknown	N3	0	IV	Unknown	Immu + Chemo	Subsequent lines	SD	14.63	1	0	15.23	>6 months
Privacy policy not available	Privacy policy not available	No	0	Unknown	Yes	No	Yes	No	2	N2	1c	IV	EGFR	Immu + Chemo + Antiangio	Firstline	PR	7.03	0	0	19.8	>6 months
Privacy policy not available	Privacy policy not available	Yes	0	Unknown	No	No	No	No	2	N2	0	III	Unknown	Immu + Chemo	Firstline	PR	18.07	0	0	23.7	>6 months
Privacy policy not available	Privacy policy not available	Yes	1	¡Ý50%	No	No	No	No	4	N3	1c	IV	Negative	Immu + Chemo	Firstline	PR	22.4	1	0	22.9	>6 months
Privacy policy not available	Privacy policy not available	Yes	1	1-49%	No	No	No	No	3	N2	1a	IV	Unknown	Immu + Chemo	Subsequent lines	PR	16.4	0	0	17.9	>6 months
Privacy policy not available	Privacy policy not available	No	1	Unknown	No	No	No	No	1	N2	1a	IV	Uncommon_mutation	Immu	Firstline	SD	18.03	0	0	22.57	>6 months
Privacy policy not available	Privacy policy not available	No	1	1-49%	No	No	No	No	4	N2	1a	IV	EGFR	Immu + Chemo	Subsequent lines	SD	6.53	0	0	20.8	>6 months
Privacy policy not available	Privacy policy not available	Yes	1	1-49%	No	No	Yes	No	4	N2	1c	IV	EGFR	Immu + Chemo	Subsequent lines	SD	7.97	1	0	15.57	>6 months
Privacy policy not available	Privacy policy not available	No	1	1-49%	Yes	No	No	No	1c	N2	1b	IV	EGFR	Immu + Chemo	Subsequent lines	SD	7.2	1	1	Unknown	>6 months
Privacy policy not available	Privacy policy not available	No	1	¡Ý50%	Yes	No	No	No	4	N3	1a	III	EGFR	Immu + Chemo	Subsequent lines	SD	5.03	1	1	13.33	¡Ü6 months
Privacy policy not available	Privacy policy not available	No	1	1-49%	Yes	No	Yes	Yes	2a	N3	1c	IV	Other	Immu + Chemo	Firstline	SD	5.3	1	0	12.4	¡Ü6 months
Privacy policy not available	Privacy policy not available	No	1	Unknown	No	No	No	No	3	N2	1a	IV	Negative	Immu + Chemo	Firstline	SD	2.07	1	1	8.3	¡Ü6 months
Privacy policy not available	Privacy policy not available	Yes	1	<1%	No	Yes	Yes	No	4	N2	1c	IV	EGFR	Immu + Chemo + Antiangio	Subsequent lines	SD	4.4	1	0	15.8	¡Ü6 months
Privacy policy not available	Privacy policy not available	Yes	1	Unknown	No	No	No	No	2	N3	0	III	Negative	Immu + Chemo	Firstline	PR	6.8	1	1	15.4	>6 months
Privacy policy not available	Privacy policy not available	No	1	Unknown	Yes	No	No	No	2	N2	1c	IV	Uncommon_mutation	Immu + Chemo	Firstline	PD	2.3	1	0	7.6	¡Ü6 months
Privacy policy not available	Privacy policy not available	No	1	1-49%	No	No	No	No	2	N2	1c	IV	Uncommon_mutation	Immu + Chemo	Subsequent lines	SD	5.37	1	1	8.03	¡Ü6 months
Privacy policy not available	Privacy policy not available	No	2	<1%	Yes	No	No	No	3	N2	1c	IV	EGFR	Immu + Antiangio	Subsequent lines	SD	5.6	1	0	9.37	¡Ü6 months
Privacy policy not available	Privacy policy not available	Yes	1	<1%	No	No	Yes	No	4	N3	1c	IV	Other	Immu	Subsequent lines	PD	0.63	1	1	2.93	¡Ü6 months
Privacy policy not available	Privacy policy not available	Yes	1	<1%	No	No	No	No	Unknown	N2	1a	IV	Negative	Immu + Chemo	Firstline	PD	1.37	1	1	3.67	¡Ü6 months
Privacy policy not available	Privacy policy not available	Yes	2	Unknown	Yes	Yes	No	No	1b	N3	1c	IV	Uncommon_mutation	Immu + Chemo	Subsequent lines	PD	2.9	1	0	Unknown	¡Ü6 months
Privacy policy not available	Privacy policy not available	No	1	Unknown	No	No	No	No	2	N1	1b	IV	KRAS	Immu + Chemo	Subsequent lines	PD	1.1	1	1	3.7	¡Ü6 months
Privacy policy not available	Privacy policy not available	Yes	1	<1%	No	No	No	No	4	N3	1b	IV	EGFR	Immu + Chemo + Antiangio	Subsequent lines	SD	9.03	1	0	18.73	>6 months
Privacy policy not available	Privacy policy not available	Yes	2	<1%	No	No	No	No	4	N2	1a	IV	EGFR	Immu	Subsequent lines	SD	7.93	1	0	Unknown	>6 months
Privacy policy not available	Privacy policy not available	Yes	1	Unknown	No	Yes	Yes	No	4	N3	1c	IV	Negative	Immu + Chemo	Subsequent lines	SD	3.2	1	1	9.9	¡Ü6 months
Privacy policy not available	Privacy policy not available	No	1	Unknown	No	No	Yes	No	4	N3	1c	IV	KRAS	Immu + Chemo + Antiangio	Subsequent lines	SD	7.33	1	1	22.27	>6 months
Privacy policy not available	Privacy policy not available	Yes	2	<1%	No	No	Yes	No	4	N2	1c	IV	Other	Immu	Subsequent lines	PD	0.87	1	1	3	¡Ü6 months
Privacy policy not available	Privacy policy not available	Yes	1	1-49%	No	No	No	No	4	N3	1c	Unknown	Uncommon_mutation	Immu + Chemo	Subsequent lines	PD	2.07	1	1	14.77	¡Ü6 months
Privacy policy not available	Privacy policy not available	Yes	1	<1%	Yes	Yes	No	No	2	Unknown	1c	IV	Negative	Immu + Chemo	Firstline	PD	0.9	1	0	Unknown	¡Ü6 months
Privacy policy not available	Privacy policy not available	Yes	2	¡Ý50%	Yes	No	Yes	No	Unknown	Unknown	1c	IV	EGFR	Immu	Subsequent lines	PD	2.53	1	0	Unknown	¡Ü6 months
Privacy policy not available	Privacy policy not available	Yes	1	Unknown	No	No	No	No	2	N2	Unknown	IV	Uncommon_mutation	Immu + Chemo	Firstline	SD	2.5	1	1	16.8	¡Ü6 months
Privacy policy not available	Privacy policy not available	No	1	Unknown	No	No	No	No	4	N2	1a	IV	Unknown	Immu + Chemo	Firstline	PD	0.87	1	1	10.73	¡Ü6 months
Privacy policy not available	Privacy policy not available	No	1	Unknown	No	No	No	Yes	1	N3	1b	IV	KRAS	Immu + Chemo	Firstline	PD	1.83	1	1	2.63	¡Ü6 months
Privacy policy not available	Privacy policy not available	Yes	1	Unknown	No	No	Yes	No	4	N1	Unknown	IV	EGFR	Immu + Chemo	Firstline	PR	6.2	0	0	20.7	>6 months
Privacy policy not available	Privacy policy not available	No	2	1-49%	No	Yes	Yes	Yes	4	N3	1c	IV	Other	Immu + Antiangio	Subsequent lines	SD	2.63	1	1	3.77	¡Ü6 months
Privacy policy not available	Privacy policy not available	Yes	1	1-49%	No	No	No	No	4	N0	1a	IV	EGFR	Immu + Chemo	Firstline	PR	4.53	0	0	18.17	¡Ü6 months
Privacy policy not available	Privacy policy not available	Yes	1	1-49%	Yes	Yes	No	No	4	N2	1c	IV	KRAS	Immu + Chemo	Firstline	PR	5	1	0	Unknown	¡Ü6 months
Privacy policy not available	Privacy policy not available	Yes	1	Unknown	No	No	Unknown	Unknown	Unknown	Unknown	Unknown	III	Unknown	Immu + Chemo	Firstline	SD	4.8	0	0	17.43	¡Ü6 months
Privacy policy not available	Privacy policy not available	Yes	1	Unknown	No	No	Yes	No	4	Unknown	1a	IV	EGFR	Immu + Chemo + Antiangio	Subsequent lines	PR	11.87	1	1	19.4	>6 months
Privacy policy not available	Privacy policy not available	Yes	1	<1%	Yes	Yes	No	Yes	4	N3	1c	IV	Negative	Immu + Chemo	Firstline	SD	3.07	1	1	12.57	¡Ü6 months
Privacy policy not available	Privacy policy not available	No	1	¡Ý50%	No	No	No	No	3	N2	0	III	Unknown	Immu + Chemo + Antiangio	Firstline	PR	4.17	0	0	14.27	¡Ü6 months
Privacy policy not available	Privacy policy not available	No	1	Unknown	No	No	No	No	3	N1	0	III	KRAS	Immu + Chemo + Antiangio	Firstline	SD	11.93	1	0	14.07	>6 months
Privacy policy not available	Privacy policy not available	Yes	1	¡Ý50%	No	No	Yes	No	4	N3	1c	IV	Negative	Immu + Chemo + Antiangio	Subsequent lines	PR	1.77	1	1	3.83	¡Ü6 months
Privacy policy not available	Privacy policy not available	Yes	1	1-49%	No	No	No	Unknown	3	N2	0	III	Other	Immu + Chemo	Firstline	SD	10.03	0	0	13.47	>6 months
Privacy policy not available	Privacy policy not available	Yes	1	<1%	Yes	No	No	No	2	N1	1c	IV	Negative	Immu + Chemo + Antiangio	Subsequent lines	PD	1.3	1	0	Unknown	¡Ü6 months
Privacy policy not available	Privacy policy not available	Yes	1	<1%	No	No	No	No	3	Unknown	Unknown	III	Other	Immu + Chemo	Firstline	PR	2.2	1	1	Unknown	¡Ü6 months
Privacy policy not available	Privacy policy not available	Yes	1	¡Ý50%	No	No	No	No	1	N2	0	III	Unknown	Immu + Chemo	Firstline	PR	9.63	0	0	12.23	>6 months
Privacy policy not available	Privacy policy not available	No	1	¡Ý50%	No	No	No	No	2	Unknown	0	III	KRAS	Immu + Chemo	Firstline	PR	10.8	0	0	12.33	>6 months
Privacy policy not available	Privacy policy not available	Yes	1	¡Ý50%	No	No	No	No	2a	N1	0	II	KRAS	Immu + Chemo	Firstline	PR	5.07	1	1	5.07	¡Ü6 months
Privacy policy not available	Privacy policy not available	No	1	<1%	No	No	No	No	3	N3	0	III	Negative	Immu + Chemo	Firstline	PD	1.43	1	1	11.53	¡Ü6 months
Privacy policy not available	Privacy policy not available	Yes	1	1-49%	No	No	No	No	4	N0	0	III	EGFR	Immu + Chemo	Firstline	SD	11.33	1	0	11.9	>6 months
Privacy policy not available	Privacy policy not available	Yes	1	<1%	No	No	No	No	3	N0	0	III	Other	Immu + Chemo	Firstline	PR	10.3	1	0	11.77	>6 months
Privacy policy not available	Privacy policy not available	No	1	Unknown	No	No	No	No	3	N2	0	III	Uncommon_mutation	Immu + Chemo + Antiangio	Firstline	PR	16.5	0	0	16.53	>6 months
Privacy policy not available	Privacy policy not available	No	1	Unknown	No	No	No	No	4	N2	1b	IV	Other	Immu + Chemo	Subsequent lines	PR	8.33	1	0	17.6	>6 months
Privacy policy not available	Privacy policy not available	No	2	1-49%	No	No	No	Yes	4	N3	1c	IV	Other	Immu	Subsequent lines	PD	0.43	1	1	2.6	¡Ü6 months
Privacy policy not available	Privacy policy not available	Yes	1	Unknown	No	No	No	No	4	N2	0	III	Unknown	Immu + Chemo	Firstline	SD	2.3	0	0	11.1	¡Ü6 months
Privacy policy not available	Privacy policy not available	No	1	¡Ý50%	No	Yes	No	No	2	Unknown	1c	IV	KRAS	Immu + Chemo	Firstline	PR	8.63	1	0	17.1	>6 months
Privacy policy not available	Privacy policy not available	Yes	1	Unknown	No	No	No	No	3	N2	0	III	EGFR	Immu + Chemo	Firstline	SD	5.33	0	0	9.7	¡Ü6 months
Privacy policy not available	Privacy policy not available	Yes	1	Unknown	No	No	No	No	4	N2	0	III	Unknown	Immu + Chemo	Firstline	SD	3.73	0	0	9.97	¡Ü6 months
Privacy policy not available	Privacy policy not available	Yes	1	¡Ý50%	No	No	No	No	4	N3	1a	IV	KRAS	Immu + Chemo	Subsequent lines	PR	6	1	0	13.17	¡Ü6 months
Privacy policy not available	Privacy policy not available	No	1	<1%	No	No	No	No	4	N0	1	IV	Negative	Immu + Chemo	Firstline	SD	6.37	1	0	16.27	>6 months
Privacy policy not available	Privacy policy not available	Yes	1	1-49%	No	No	No	No	4	N0	1c	IV	EGFR	Immu + Chemo	Subsequent lines	PD	1.33	1	0	7.8	¡Ü6 months
Privacy policy not available	Privacy policy not available	Yes	1	¡Ý50%	No	No	No	Yes	4	N3	1c	IV	Negative	Immu + Chemo	Firstline	SD	2.93	0	0	9.37	¡Ü6 months
Privacy policy not available	Privacy policy not available	No	1	<1%	No	No	No	No	4	N2	1a	III	Negative	Immu + Chemo	Firstline	PD	2.6	1	0	8.73	¡Ü6 months
Privacy policy not available	Privacy policy not available	No	1	1-49%	No	No	No	No	4	N3	1a	IV	Negative	Immu + Chemo + Antiangio	Firstline	PR	6.07	1	0	12.17	>6 months
Privacy policy not available	Privacy policy not available	No	1	<1%	No	No	No	No	2	N2	0	III	KRAS	Immu + Chemo	Firstline	SD	4.3	1	0	10.3	¡Ü6 months
Privacy policy not available	Privacy policy not available	No	1	<1%	Yes	No	Yes	No	4	N0	1c	IV	EGFR	Immu + Chemo + Antiangio	Firstline	SD	5.7	1	1	6.7	¡Ü6 months
Privacy policy not available	Privacy policy not available	No	1	1-49%	No	Yes	No	No	2b	N2	1b	IV	KRAS	Immu + Chemo + Antiangio	Firstline	PR	8.37	1	0	13.67	>6 months
Privacy policy not available	Privacy policy not available	No	1	¡Ý50%	No	No	Yes	Yes	1c	N2	1b	IV	KRAS	Immu + Chemo	Firstline	SD	9.93	0	0	11	>6 months
Privacy policy not available	Privacy policy not available	Yes	1	<1%	Yes	No	Yes	No	4	N2	1c	IV	Negative	Immu + Chemo	Firstline	SD	4.67	1	0	12.63	¡Ü6 months
Privacy policy not available	Privacy policy not available	Yes	1	1-49%	No	No	No	No	3	N0	0	II	Uncommon_mutation	Immu + Chemo	Firstline	PD	1.97	1	1	3.33	¡Ü6 months
Privacy policy not available	Privacy policy not available	Yes	1	¡Ý50%	No	No	No	No	1	N3	1c	IV	Negative	Immu + Chemo	Firstline	PR	3.67	0	0	8.73	¡Ü6 months
Privacy policy not available	Privacy policy not available	No	1	¡Ý50%	Yes	Yes	No	No	4	N3	1c	IV	Uncommon_mutation	Immu + Chemo	Firstline	PR	2.07	0	0	7.03	¡Ü6 months
Privacy policy not available	Privacy policy not available	No	1	<1%	No	No	No	No	4	N2	0	III	KRAS	Immu + Chemo + Antiangio	Firstline	SD	5.47	0	0	Unknown	¡Ü6 months
Privacy policy not available	Privacy policy not available	Yes	1	1-49%	No	No	Yes	No	4	N2	1c	IV	Negative	Immu + Chemo	Firstline	SD	7.63	1	0	12.2	>6 months
Privacy policy not available	Privacy policy not available	Yes	1	¡Ý50%	No	No	No	No	2	N0	1a	IV	KRAS	Immu + Chemo	Firstline	PR	7.07	0	0	Unknown	>6 months
Privacy policy not available	Privacy policy not available	Yes	1	¡Ý50%	No	Yes	No	No	4	N2	1c	IV	KRAS	Immu + Chemo	Firstline	PR	4.43	1	0	8.9	¡Ü6 months
Privacy policy not available	Privacy policy not available	No	1	¡Ý50%	No	No	Yes	No	4	N2	1b	IV	EGFR	Immu + Chemo	Firstline	SD	15.87	1	0	20.2	>6 months
Privacy policy not available	Privacy policy not available	No	1	1-49%	No	No	Yes	No	2b	N0	1b	IV	KRAS	Immu + Chemo + Antiangio	Subsequent lines	SD	6.53	1	0	8.5	>6 months
Privacy policy not available	Privacy policy not available	Yes	1	<1%	No	No	No	No	4	N0	0	III	Negative	Immu + Chemo	Firstline	PR	4.9	0	0	6	¡Ü6 months
Privacy policy not available	Privacy policy not available	No	1	1-49%	No	No	Yes	No	1b	N2	1b	IV	KRAS	Immu + Chemo	Firstline	PR	9.5	0	0	13.63	>6 months
Privacy policy not available	Privacy policy not available	No	1	Unknown	No	No	Yes	No	4	N2	1c	IV	Negative	Immu + Chemo	Firstline	SD	3.17	1	0	7.27	¡Ü6 months
Privacy policy not available	Privacy policy not available	No	1	Unknown	No	No	No	No	2	N2	0	III	Uncommon_mutation	Immu + Chemo	Firstline	SD	3.07	0	0	7.07	¡Ü6 months
Privacy policy not available	Privacy policy not available	Yes	1	1-49%	No	No	No	No	2	N0	0	I	KRAS	Immu + Chemo	Firstline	SD	6.7	0	0	6.33	>6 months
Privacy policy not available	Privacy policy not available	Yes	1	1-49%	No	No	Yes	No	2	N0	1c	IV	Negative	Immu + Chemo	Firstline	SD	6.5	0	0	6.23	>6 months
Privacy policy not available	Privacy policy not available	Yes	1	<1%	No	No	No	No	2	Unknown	1b	IV	EGFR	Immu + Chemo	Subsequent lines	PD	1.47	1	0	5.47	¡Ü6 months
Privacy policy not available	Privacy policy not available	No	1	¡Ý50%	Yes	No	No	No	2	N0	1c	IV	EGFR	Immu + Chemo + Antiangio	Subsequent lines	SD	3.1	1	0	7.1	¡Ü6 months
Privacy policy not available	Privacy policy not available	Yes	1	<1%	Yes	No	No	Yes	4	N3	1c	IV	Negative	Immu + Chemo + Antiangio	Firstline	PR	10.5	0	0	10.9	>6 months
Privacy policy not available	Privacy policy not available	Yes	1	¡Ý50%	No	No	No	No	4	N2	0	III	Unknown	Immu + Chemo + Antiangio	Firstline	PR	10.9	0	0	11.63	>6 months
Privacy policy not available	Privacy policy not available	Yes	2	¡Ý50%	No	No	Yes	No	4	N2	1c	IV	Negative	Immu + Antiangio	Subsequent lines	SD	14.1	0	0	13.73	>6 months
Privacy policy not available	Privacy policy not available	Yes	1	<1%	No	No	No	No	3	N2	0	IV	Negative	Immu + Chemo + Antiangio	Subsequent lines	PR	7	0	0	7.73	>6 months
Privacy policy not available	Privacy policy not available	Yes	1	<1%	No	No	Yes	No	4	N2	1c	IV	Other	Immu + Chemo	Firstline	SD	8.7	1	0	9.03	>6 months
Privacy policy not available	Privacy policy not available	Yes	1	¡Ý50%	Yes	No	No	No	4	N2	1c	IV	Unknown	Immu	Firstline	PR	8.1	0	0	7.57	>6 months
Privacy policy not available	Privacy policy not available	Yes	1	1-49%	No	No	Yes	No	4	N2	1b	IV	Negative	Immu + Chemo	Firstline	PR	5.2	1	0	7.57	¡Ü6 months
Privacy policy not available	Privacy policy not available	Yes	1	¡Ý50%	No	No	No	No	4	N3	0	III	Negative	Immu + Chemo	Firstline	SD	1.47	0	0	6.23	¡Ü6 months
Privacy policy not available	Privacy policy not available	Yes	1	¡Ý50%	Yes	No	No	No	4	N2	Unknown	IV	KRAS	Immu + Chemo	Firstline	PR	10.5	0	0	12.23	>6 months
